# Supplementary material for: A Gene Signature Identifying CIN3 Regression and Cervical Cancer Survival
Source: Cancers (Basel). 2021 Nov 16;13(22):5737. doi: 10.3390/cancers13225737 (PMC8616457; doi:10.3390/cancers13225737)
Supplement: Supplementary file 1 [file cancers-13-05737-s001.zip › cancers-1412554-supplementary for xml.xlsx]

## Sheet: Supplementary Table S1
Supplementary Table S1 Follow-up data after cone excision
Number	Regr/Persist	FUdays1	FUsample1	FUdiagn1	HPVsample1	FUdays2	FUsample2	FUdiagn2	HPVsample2	FUdays3	FUsample3	FUdiagn3	HPVsample3	FUdays4	FUsample4	FUdiagn4	HPVsample4	FUdays5	FUsample5	FUdiagn5	HPVsample5	FUdays6	FUsample6	FUdiagn6	HPVsample6	HPVdayslast	HPVdiagnlast	Total followup time
1	Persistent CIN3	455	Cytology	Normal	Not analysed	3547	Cytology	Normal	Negative																	4681	Negative	3547
2	Regression	217	Cytology	Normal	Not analysed	720	Cytology	Normal	Not analysed	3235	Cytology	Normal	Negative	3864	Biopsy	Normal	Not analysed	5173	Biopsy	CIN1	Not analysed					5103	HPV other	5173
3	Persistent CIN3	211	Cytology	HSIL	Not analysed	671	Cytology	Normal	Not analysed	3219	Cytology	Normal	Not analysed													4341	Negative	3219
4	Persistent CIN3	227	Cytology	Normal	Not analysed	318	Biopsy	CIN3	Not analysed	435	Conisation	CIN1	Not analysed	618	Cytology	Normal	Not analysed	3480	Cytology	Normal	Not analysed							3480
5	Persistent CIN3	211	Cytology	Normal	Not analysed	692	Cytology	Normal	Not analysed	3394	Cytology	Normal	Not analysed													4596	Negative	3394
6	Persistent CIN3	805	Cytology	Normal	Not analysed	1070	Cytology	LSIL	Not analysed	2080	Biopsy	CIN1	Not analysed	2351	Cytology	Normal	Negative									3813	Negative	2351
7	Persistent CIN3	211	Cytology	Normal	Not analysed	707	Cytology	Normal	Not analysed	1266	Cytology	Normal	Not analysed	2806	Cytology	Normal	Not analysed	3897	Cytology	Normal	Not analysed							3897
8	Persistent CIN3	191	Cytology	Normal	Not analysed	607	Cytology	Normal	Not analysed	773	Cytology	Normal	Not analysed	3856	Cytology	Normal	Not analysed									4048	Negative	3856
9	Persistent CIN3	162	Cytology	Normal	Not analysed	445	Cytology	Normal	Negative	1870	Cytology	Normal	Not analysed	3183	Cytology	Normal	Not analysed	4173	Cytology	Normal	Not analysed					4173	Negative	4173
10	Persistent CIN3	196	Cytology	Normal	Not analysed	1706	Cytology	Normal	Not analysed	3746	Cytology	Normal	Not analysed	4835	Cytology	Normal	Negative	4835	Biopsy	Normal	Not analysed					4835	Negative	4835
11	Persistent CIN3	168	Cytology	Normal	Not analysed	640	Cytology	Normal	Not analysed	2243	Cytology	Normal	Not analysed	2685	HPV primary	Not analysed	Negative	3787	Cytology	Normal	Not analysed					4351	Negative	3787
12	Regression	267	Cytology	Normal	Not analysed	578	Cytology	ASCUS	Not analysed	761	Cytology	Normal	Negative	2100	Cytology	ASCUS	Not analysed	2616	Cytology	Normal	Negative					4338	Negative	2616
13	Regression	167	Cytology	Normal	Not analysed	497	Cytology	Normal	Not analysed																			497
14	Regression	138	Cytology	Normal	Not analysed	492	Cytology	Normal	Not analysed	1734	Cytology	Normal	Not analysed	2875	HPV primary	Not analysed	Negative									4039	Negative	2875
15	Persistent CIN3	191	Cytology	Normal	Not analysed	384	Cytology	Normal	Not analysed	1344	Cytology	Normal	Not analysed	2448	Cytology	Normal	Not analysed	3767	Cytology	Normal	Not analysed					3491	Negative	3767
16	Persistent CIN3	259	Cytology	ASCUS	Not analysed	362	Cytology	Normal	Negative	637	Cytology	Normal	Not analysed															637
17	Persistent CIN3	152	Cytology	Normal	Not analysed	2038	Cytology	Normal	Not analysed	3288	Cytology	Normal	HPV16/18	3561	Biopsy	CIN3	Not analysed	3693	Conisation	CIN2	Not analysed	4002	Cytology	Normal	Negative	4625	Negative	4002
18	Regression	158	Cytology	Normal	Not analysed	522	Cytology	Normal	Negative	1321	Cytology	Normal	Not analysed	2364	Cytology	Normal	Not analysed	3451	Cytology	Normal	Negative					4022	Negative	3451
19	Regression	147	Cytology	Normal	Not analysed	631	Cytology	Normal	Not analysed	1905	Cytology	Normal	Not analysed	2490	HPV primary	Not analysed	Negative	3592	Cytology	Normal	Negative					4653	Negative	3592
20	Regression	174	Cytology	Normal	Not analysed	1334	Cytology	Normal	Not analysed	2069	Cytology	Normal	Not analysed	3933	Cytology	Normal	HPVother	4240	Cytology	Normal	Negative					2999	Negative	4240
21	Persistent CIN3	218	Cytology	Normal	Not analysed	1925	Cytology	Normal	Not analysed	3090	Cytology	Normal	Not analysed	4392	HPV primary	Not analysed	Negative									4392	Negative	4392
22	Regression	131	Cytology	Normal	Not analysed	301	Cytology	LSIL	Not analysed	356	Biopsy	Normal	Not analysed	1545	Cytology	Normal	Not analysed	2380	Cytology	Normal	Not analysed	3148	Cytology	Normal	Not analysed	3893	Negative	3148
23	Regression	198	Cytology	Normal	Not analysed	1539	Cytology	Normal	Not analysed	3046	Cytology	Normal	Not analysed	4254	HPV primary	Not analysed	Negative									4254	Negative	1539
24	Persistent CIN3	179	Cytology	Normal	Not analysed	758	Cytology	Normal	Not analysed	1886	Cytology	Normal	Not analysed															1886
25	Persistent CIN3	169	Cytology	Normal	Not analysed	2186	Cytology	Normal	Not analysed	3283	Cytology	Normal	Negative	4363	Cytology	ASCUS	Negative									4363	Negative	169
26	Regression	2360	Cytology	Normal	Not analysed	2360	Cytology	Normal	Not analysed	4166	Primary HPV	Not analysed	Negative													4166	Negative	4166
27	Regression	1237	Cytology	Normal	Not analysed	2436	Cytology	Normal	Not analysed	2905	Cytology	Normal	Not analysed	4331	HPV primary	Not analysed	Negative									4331	Negative	4331
28	Regression	187	Cytology	Normal	Not analysed	972	Cytology	Normal	Not analysed	2639	Primary HPV	Not analysed	Negative	3494	Cytology	Normal	Negative											3494
29	Regression	374	Cytology	Normal	Negative	1162	Cytology	Normal	Negative	892	Cytology	Normal	Negative															892
30	Regression	226	Cytology	Normal	Negative	448	Cytology	Normal	Negative																			448
31	Regression	490	Cytology	Normal	Negative																							490
32	Regression	203	Cytology	Normal	Negative	994	Cytology	Normal	Negative																			994
33	Regression	237	Cytology	Normal	Negative																							237
34	Regression	208	Cytology	Normal	Negative																							208
35	Regression	288	Cytology	Normal	Negative	833	Cytology	Normal	Not analysed	1227	Cytology	Normal	Negative	1605	Cytology	Normal	Negative											1605
36	Regression	176	Cytology	Normal	Negative	392	Cytology	Normal	Negative	1278	Cytology	Normal	Negative															1278
37	Regression	189	Cytology	Normal	Negative	671	Cytology	Normal	HPVother	1022	Cytology	Normal	HPV16/18	1084	Biopsy	Normal	Not analysed											1084
38	Persistent CIN3	180	Cytology	Normal	Negative	419	Biopsy	CIN2	Not analysed	522	Conisation	Normal	Not analysed	930	Cytology	Normal	Negative											930
39	Persistent CIN3	552	Cytology	Normal	Negative	1348	Cytology	Normal	Negative																			1348
40	Persistent CIN3	261	Cytology	Normal	Negative	812	Cytology	Normal	Negative																			812
41	Persistent CIN3	311	Cytology	HSIL	HPV16/18	345	Biopsy	CIN3	Not analysed	402	Conisation	CIN3	Not analysed	548	Cytology	Normal	Negative											548
42	Persistent CIN3	270	Cytology	HSIL	HPV16/18	305	Biopsy	CIN3	Not analysed	365	Conisation	CIN3	Not analysed	550	Cytology	LSIL	HPV16/18											550
43	Persistent CIN3	468	Cytology	Normal	Negative	873	Cytology	Normal	Negative	1966	Cytology	Normal	Negative															1966
44	Persistent CIN3	119	Cytology	Normal	Negative																							119
45	Persistent CIN3	407	Cytology	Normal	Negative	590	Cytology	Normal	Negative																			590
46	Persistent CIN3	224	Cytology	Normal	Negative	582	Cytology	Normal	Negative																			582
47	Persistent CIN3	238	Biopsy	Normal	Not analysed	238	Cytology	HSIL	HPV16/18	443	Biopsy	CIN3	Not analysed	489	Conisation	CIN3	Not analysed	637	Cytology			1248	Cytology	Normal	Negative	945	HPVother	1248
48	Persistent CIN3	423	Cytology	Normal	Negative	935	Cytology	Normal	Negative																			935
49	Persistent CIN3	127	Cytology	Normal	Negative	319	Cytology	Normal	Negative																			319
FUdays1 = Follow up days between conisation and first follow up sample. FUsample1= Follow up sample type for first follow up sample. FUdiagn1= Follow up diagnosis for first followup sample. HPVsample1= Result HPV in first follow up sample. NA= Not analysed
Abbreviations: Regr: Regression, Persist: Persistent CIN3, FU: Follow-up, Diagn: Diagnosis, HSIL: High-grade Squamous intraepithelial lesion, LSIL: Low-grade intraepithelial lesion, ASCUS: Atypical squamous cells of untetermined significance, HPV: Human Papilloma virus, CIN: Cervical intraepithelial neoplasia

## Sheet: Supplementary Table S2
Supplementary Table S2. Significantly differentially expressed genes between CIN3 regression and persistent CIN3 lesions.
Gene	Pvalue	FoldChange	FDR*
TDO2	0.0046603	2.78944	0.144509
CCL5	0.000135585	1.81791	0.0539627
CCL3	0.0360942	1.77212	0.192297
CD38	0.0195509	1.76036	0.156146
PRF1	0.00504694	1.75389	0.144509
LCK	0.0119462	-2.73667	0.144509
Abbreviations: FDR: False Discovery Rate
*FDR was calculated by the Benjamini-Hochberg method

## Sheet: Supplementary Table 3A
Supplementary Table 3A: Top ranked Hallmark gene sets from enrichment analyses comparing lesions with regression versus persistent CIN3
Category indicates whether gene sets are related to proliferation (1) or not (0).
Rank	Gene Sets enriched in persistent CIN3	Size	ES	NES	Nom P-value	FDR (%)	Category
1	HALLMARK_E2F_TARGETS	13	0.82	3.22	<0.01	<0.01	1
2	HALLMARK_G2M_CHECKPOINT	12	0.44	1.74	<0.01	1.54	1

## Sheet: Supplementary Table 3B
Supplementary Table 3B: Top ranked curated (c2) gene sets from enrichment analyses comparing lesions with regression versus persistent CIN3
Category indicates whether gene sets are related to proliferation or aggressive cancer (1) or not (0).
Rank	Gene Sets enriched in persistent CIN3	Size	ES	NES	Nom P-value	FDR (%)	Category
1	FISCHER_DREAM_TARGETS	16	0.76	3.29	0	<0.01	1
2	ROSTY_CERVICAL_CANCER_PROLIFERATION_CLUSTER	10	0.91	3.08	0	<0.01	1
3	NAKAYAMA_SOFT_TISSUE_TUMORS_PCA2_UP	10	0.89	2.99	0	<0.01	1
4	SHEDDEN_LUNG_CANCER_POOR_SURVIVAL_A6	18	0.65	2.97	0	<0.01	1
5	FEVR_CTNNB1_TARGETS_DN	16	0.69	2.96	0	<0.01	0
6	DUTERTRE_ESTRADIOL_RESPONSE_24HR_UP	10	0.89	2.95	0	<0.01	0
7	MARSON_BOUND_BY_E2F4_UNSTIMULATED	16	0.64	2.89	0	<0.01	0
8	KINSEY_TARGETS_OF_EWSR1_FLII_FUSION_UP	19	0.59	2.8	0	<0.01	0
9	FLORIO_NEOCORTEX_BASAL_RADIAL_GLIA_DN	12	0.76	2.79	0	<0.01	0
10	CROONQUIST_IL6_DEPRIVATION_DN	10	0.79	2.76	0	<0.01	0
11	HORIUCHI_WTAP_TARGETS_DN	13	0.68	2.69	0	<0.01	0
12	HOFFMANN_LARGE_TO_SMALL_PRE_BII_LYMPHOCYTE_UP	12	0.73	2.66	0	<0.01	0
13	CAIRO_HEPATOBLASTOMA_CLASSES_UP	12	0.69	2.55	0	<0.01	1
14	REACTOME_CELL_CYCLE	16	0.63	2.55	0	<0.01	1
15	FISCHER_G2_M_CELL_CYCLE	11	0.71	2.53	0	<0.01	1
16	CHIANG_LIVER_CANCER_SUBCLASS_PROLIFERATION_UP	10	0.71	2.47	0	0.01	1
17	REACTOME_CELL_CYCLE_MITOTIC	14	0.6	2.42	0	0.04	1
18	RHEIN_ALL_GLUCOCORTICOID_THERAPY_DN	11	0.65	2.41	0	0.04	0
19	NUYTTEN_EZH2_TARGETS_DN	15	0.57	2.4	0	0.03	0
20	MARKEY_RB1_ACUTE_LOF_UP	11	0.64	2.36	0	0.05	0

## Sheet: Supplementary Table 3C
Supplementary Table 3C: Top ranked gene ontology (c5) gene sets from enrichment analyses comparing lesions with regression versus persistent CIN3
Category indicates whether gene sets are related to microtubles (1) or not (0).
Rank	Gene Sets enriched in persistent CIN3	Size	ES	NES	Nom P-value	FDR (%)	Category
1	GO_MICROTUBULE_CYTOSKELETON	14	0.53	2.2	0	2.94	1
2	GO_MICROTUBULE_ORGANIZING_CENTER	10	0.65	2.17	0	1.71	1

## Sheet: Supplementary Table 4A
Supplementary Table 4A: Top ranked Hallmark gene sets from enrichment analyses comparing tumors with high versus low signature score
Category indicates whether gene sets are related to immune acitivation or inflammation (1) or not (0).
Rank	Gene Sets enriched in tumors with high signature score	Size	ES	NES	Nom P-value	FDR (%)	Category
1	HALLMARK_INTERFERON_GAMMA_RESPONSE	181	0.84	4.31	<0.01	<0.01	1
2	HALLMARK_ALLOGRAFT_REJECTION	199	0.77	4.09	<0.01	<0.01	1
3	HALLMARK_INTERFERON_ALPHA_RESPONSE	82	0.87	3.96	<0.01	<0.01	1
4	HALLMARK_TNFA_SIGNALING_VIA_NFKB	197	0.72	3.73	<0.01	<0.01	1
5	HALLMARK_COMPLEMENT	186	0.67	3.48	<0.01	<0.01	1
6	HALLMARK_INFLAMMATORY_RESPONSE	194	0.66	3.44	<0.01	<0.01	1
7	HALLMARK_IL6_JAK_STAT3_SIGNALING	86	0.7	3.15	<0.01	<0.01	1
8	HALLMARK_IL2_STAT5_SIGNALING	176	0.57	2.94	<0.01	<0.01	1
9	HALLMARK_APOPTOSIS	159	0.5	2.53	<0.01	<0.01	0
10	HALLMARK_COAGULATION	134	0.51	2.49	<0.01	<0.01	1
11	HALLMARK_EPITHELIAL_MESENCHYMAL_TRANSITION	194	0.48	2.47	<0.01	<0.01	0
12	HALLMARK_KRAS_SIGNALING_UP	195	0.45	2.33	<0.01	<0.01	0
13	HALLMARK_P53_PATHWAY	199	0.41	2.17	<0.01	<0.01	0

## Sheet: Supplemenary Table 4B
Supplementary Table 4B: Top ranked curated (c2) gene sets from enrichment analyses comparing tumors with high versus low signature score
Category indicates whether gene sets are related to immune acitivation or inflammation (1) or not (0).
Rank	Gene Sets enriched in tumors with high signature score	Size	ES	NES	Nom P-value	FDR (%)	Category
1	WALLACE_PROSTATE_CANCER_RACE_UP	272	0.83	4.52	<0.01	<0.01	0
2	MCLACHLAN_DENTAL_CARIES_UP	229	0.83	4.46	<0.01	<0.01	0
3	SMID_BREAST_CANCER_NORMAL_LIKE_UP	439	0.73	4.16	<0.01	<0.01	0
4	POOLA_INVASIVE_BREAST_CANCER_UP	265	0.76	4.13	<0.01	<0.01	0
5	JAATINEN_HEMATOPOIETIC_STEM_CELL_DN	198	0.78	4.11	<0.01	<0.01	0
6	WIELAND_UP_BY_HBV_INFECTION	98	0.87	4.08	<0.01	<0.01	0
7	NAKAYAMA_SOFT_TISSUE_TUMORS_PCA1_UP	72	0.87	3.92	<0.01	<0.01	0
8	FLECHNER_BIOPSY_KIDNEY_TRANSPLANT_REJECTED_VS_OK_UP	85	0.85	3.9	<0.01	<0.01	0
9	BROWNE_INTERFERON_RESPONSIVE_GENES	64	0.89	3.88	<0.01	<0.01	1
10	VERHAAK_GLIOBLASTOMA_MESENCHYMAL	211	0.74	3.87	<0.01	<0.01	0
11	SCHUETZ_BREAST_CANCER_DUCTAL_INVASIVE_UP	337	0.7	3.86	<0.01	<0.01	0
12	HECKER_IFNB1_TARGETS	79	0.85	3.8	<0.01	<0.01	1
13	FULCHER_INFLAMMATORY_RESPONSE_LECTIN_VS_LPS_DN	358	0.67	3.78	<0.01	<0.01	1
14	QI_PLASMACYTOMA_UP	230	0.71	3.77	<0.01	<0.01	0
15	MARKEY_RB1_ACUTE_LOF_DN	189	0.72	3.77	<0.01	<0.01	0
16	RODWELL_AGING_KIDNEY_UP	376	0.66	3.76	<0.01	<0.01	0
17	LEE_DIFFERENTIATING_T_LYMPHOCYTE	148	0.75	3.74	<0.01	<0.01	1
18	REACTOME_IMMUNOREGULATORY_INTERACTIONS_BETWEEN_A_LYMPHOID_AND_A_NON_LYMPHOID_CELL	102	0.77	3.67	<0.01	<0.01	1
19	ICHIBA_GRAFT_VERSUS_HOST_DISEASE_D7_UP	93	0.78	3.66	<0.01	<0.01	0
20	FARMER_BREAST_CANCER_CLUSTER_1	38	0.94	3.65	<0.01	<0.01	0
21	ALTEMEIER_RESPONSE_TO_LPS_WITH_MECHANICAL_VENTILATION	104	0.77	3.64	<0.01	<0.01	0
22	GAURNIER_PSMD4_TARGETS	66	0.83	3.61	<0.01	<0.01	0
23	BOSCO_INTERFERON_INDUCED_ANTIVIRAL_MODULE	61	0.83	3.6	<0.01	<0.01	1
24	ICHIBA_GRAFT_VERSUS_HOST_DISEASE_35D_UP	122	0.73	3.6	<0.01	<0.01	0
25	BOSCO_TH1_CYTOTOXIC_MODULE	88	0.79	3.59	<0.01	<0.01	1
26	SANA_RESPONSE_TO_IFNG_UP	56	0.86	3.59	<0.01	<0.01	1
27	HOSHIDA_LIVER_CANCER_SUBCLASS_S1	226	0.66	3.59	<0.01	<0.01	0
28	SANA_TNF_SIGNALING_UP	74	0.8	3.59	<0.01	<0.01	1
29	BERTUCCI_MEDULLARY_VS_DUCTAL_BREAST_CANCER_UP	165	0.7	3.59	<0.01	<0.01	0
30	LINDGREN_BLADDER_CANCER_CLUSTER_2B	325	0.64	3.56	<0.01	<0.01	0

## Sheet: Supplemenary Table 4C
Supplementary Table 4C: Top ranked curated (c2) gene sets from enrichment analyses comparing tumors with high versus low signature score
Category indicates whether gene sets are related to immune acitivation or inflammation (1) or not (0).
Rank	Gene Sets enriched in tumors with high signature score	Size	ES	NES	Nom P-value	FDR (%)	Category
1	GO_ADAPTIVE_IMMUNE_RESPONSE	327	0.67	3.77	<0.01	<0.01	1
2	GO_POSITIVE_REGULATION_OF_CELL_ACTIVATION	271	0.65	3.58	<0.01	<0.01	0
3	GO_RESPONSE_TO_INTERFERON_GAMMA	159	0.7	3.55	<0.01	<0.01	1
4	GO_LEUKOCYTE_CELL_CELL_ADHESION	281	0.65	3.53	<0.01	<0.01	1
5	GO_POSITIVE_REGULATION_OF_LEUKOCYTE_CELL_CELL_ADHESION	188	0.69	3.52	<0.01	<0.01	1
6	GO_POSITIVE_REGULATION_OF_LYMPHOCYTE_ACTIVATION	224	0.65	3.48	<0.01	<0.01	1
7	GO_IMMUNE_RESPONSE_REGULATING_SIGNALING_PATHWAY	455	0.61	3.46	<0.01	<0.01	1
8	GO_ACTIVATION_OF_IMMUNE_RESPONSE	495	0.6	3.45	<0.01	<0.01	1
9	GO_REGULATION_OF_CELL_ACTIVATION	439	0.6	3.45	<0.01	<0.01	0
10	GO_RESPONSE_TO_TYPE_I_INTERFERON	87	0.75	3.45	<0.01	<0.01	1
11	GO_T_CELL_ACTIVATION	386	0.61	3.43	<0.01	<0.01	1
12	GO_ALPHA_BETA_T_CELL_ACTIVATION	114	0.71	3.43	<0.01	<0.01	1
13	GO_REGULATION_OF_T_CELL_ACTIVATION	258	0.64	3.41	<0.01	<0.01	1
14	GO_ANTIGEN_RECEPTOR_MEDIATED_SIGNALING_PATHWAY	201	0.65	3.41	<0.01	<0.01	1
15	GO_REGULATION_OF_LYMPHOCYTE_ACTIVATION	340	0.61	3.4	<0.01	<0.01	1
16	GO_LYMPHOCYTE_MEDIATED_IMMUNITY	209	0.64	3.39	<0.01	<0.01	1
17	GO_POSITIVE_REGULATION_OF_CELL_CELL_ADHESION	220	0.64	3.38	<0.01	<0.01	0
18	GO_NEUTROPHIL_MIGRATION	94	0.72	3.35	<0.01	<0.01	1
19	GO_INTERFERON_GAMMA_MEDIATED_SIGNALING_PATHWAY	76	0.75	3.35	<0.01	<0.01	1
20	GO_IMMUNE_RESPONSE_REGULATING_CELL_SURFACE_RECEPTOR_SIGNALING_PATHWAY	328	0.6	3.34	<0.01	<0.01	1
21	GO_POSITIVE_REGULATION_OF_LYMPHOCYTE_DIFFERENTIATION	85	0.73	3.34	<0.01	<0.01	1
22	GO_REGULATION_OF_INNATE_IMMUNE_RESPONSE	356	0.6	3.33	<0.01	<0.01	1
23	GO_ADAPTIVE_IMMUNE_RESPONSE_BASED_ON_SOMATIC_RECOMBINATION_OF_IMMUNE_RECEPTORS_BUILT_FROM_IMMUNOGLOBULIN_SUPERFAMILY_DOMAINS	213	0.63	3.33	<0.01	<0.01	1
24	GO_LYMPHOCYTE_MIGRATION	81	0.74	3.32	<0.01	<0.01	1
25	GO_T_CELL_RECEPTOR_SIGNALING_PATHWAY	170	0.64	3.3	<0.01	<0.01	1
26	GO_GRANULOCYTE_MIGRATION	115	0.68	3.3	<0.01	<0.01	1
27	GO_LEUKOCYTE_MEDIATED_CYTOTOXICITY	93	0.7	3.29	<0.01	<0.01	1
28	GO_CELL_CHEMOTAXIS	254	0.6	3.29	<0.01	<0.01	0
29	GO_LEUKOCYTE_CHEMOTAXIS	189	0.64	3.29	<0.01	<0.01	1
30	GO_REGULATION_OF_IMMUNE_EFFECTOR_PROCESS	330	0.59	3.28	<0.01	<0.01	1
